# Supplementary material for: Dipeptidyl Peptidase Inhibition Enhances CD8 T Cell Recruitment and Activates Intrahepatic Inflammasome in a Murine Model of Hepatocellular Carcinoma
Source: Cancers (Basel). 2021 Nov 1;13(21):5495. doi: 10.3390/cancers13215495 (PMC8583374; doi:10.3390/cancers13215495)
Supplement: Supplementary file 1 [file cancers-13-05495-s001.zip]

Archive with 1 entries (1 files):
- cancers-1357026-supplementary.pdf
